# Supplementary material for: Combined Toxic Effects of Lead and Glyphosate on Apis cerana cerana
Source: Insects. 2024 Aug 27;15(9):644. doi: 10.3390/insects15090644 (PMC11432057; doi:10.3390/insects15090644)
Supplement: Supplementary file 1 [file insects-15-00644-s001.zip]

Archive with 1 entries (1 files):
- insects-3167197-supplementary.pdf
